# Supplementary material for: Regulation of the Actin Cytoskeleton via Rho GTPase Signalling in Dictyostelium and Mammalian Cells: A Parallel Slalom
Source: Cells. 2021 Jun 24;10(7):1592. doi: 10.3390/cells10071592 (PMC8305917; doi:10.3390/cells10071592)
Supplement: Supplementary file 1 [file cells-10-01592-s001.zip]

Archive with 3 entries (2 files):
- cells-1258406-Supplementary File/
- cells-1258406-Supplementary File/cells-1258406-Supplementary File 1.pdf
- cells-1258406-Supplementary File/cells-1258406-Supplementary File 2.xlsx
